# Supplementary material for: GDAP1 Is Dysregulated at DNA Methylation and H3K4me3 Levels in Alcohol Use Disorder
Source: Int J Mol Sci. 2025 Feb 14;26(4):1623. doi: 10.3390/ijms26041623 (PMC11855626; doi:10.3390/ijms26041623)
Supplement: Supplementary file 1 [file ijms-26-01623-s001.zip]

Archive with 1 entries (1 files):
- ijms-3423459-supplementary.xlsx
