# Supplementary material for: GDAP1 Is Dysregulated at DNA Methylation and H3K4me3 Levels in Alcohol Use Disorder
Source: Int J Mol Sci. 2025 Feb 14;26(4):1623. doi: 10.3390/ijms26041623 (PMC11855626; doi:10.3390/ijms26041623)
Supplement: Supplementary file 1 [file ijms-26-01623-s001.zip › ijms-3423459-supplementary.xlsx]

## Sheet: S1
Table S1: Demografic and molecular data.
Sample	Group (HC = Healthy control indivduals, AUD = Patients)	Gender (F = Female, M = Male)	Age	Smoking	H3K4me3_T1 [FC]	H3K4me3_T2 [FC]	GSI_T1	GSI_T2	OCDS_T1	OCDS_T2	AUDIT_T1	AUDIT_T2	DNAm_saliva_T1 [%]	DNAm_saliva_T2 [%]	GeneExpression_T1 [log2FC]	GeneExpression_T2 [log2FC]	DNAm_blood_T1 [%]	DNAm_blood_T2 [%]
1	HC	F	55	Non_smoker		5.62401	49	53	0	0	1		5.21	2.56	1,02		6.9425	7.05
2	HC	M	69	Non_smoker	4.50405	2.5561	68	67	0	0	0		4.76667	3.61333			4.64583	5.45917
3	HC	F	42	Non_smoker	5.28965	0.766145	48	50	0	1	1		5.17333	4.43		1,59	8.00417	8.1
4	HC	F	43	Non_smoker	1.91572	3.68285	49	41	0	0	1		4.20667	3.48333		1,86	4.24917	4.29667
5	HC	F	38	Non_smoker	0.713085		38	42	2	1	3		4.19	4.11333	0,52		5.98417	5.80083
6	HC	M	59	Non_smoker			59		1		4		4.16333		0,84		5.8625
7	HC	M	34	Non_smoker	5.45384		50	42	0	0	1		4.50333	4.16333			6.705	6.98
8	HC	M	51	Non_smoker	2.59513		48	46	3	1	2		4.85	3.3			7.51	7.425
9	HC	M	67	Non_smoker	3.70318	0.0918986	27	53	2	8	6		3.00667	3.63333	0,5		6.68083	6.125
10	HC	F	51	Non_smoker	4.23318	0.434962	38	41	0	0	1		3.6	3.59667	0,51	1,18	7.03167	6.185
1	HC	M	69	Smoker	2.18896	0.385623	52	48		6	6		3.61667	4.68667			5.77167	5.91333
12	HC	M	38	Non_smoker	5.15974	0.287846	50	49	6	3	5		3.45	3.91	0,73		8.45667	8.57917
13	HC	F	20	Non_smoker	2.6839	2.5923	39	39	0	1	1		3.37	4.03			6.2575	6.22
14	HC	F	32	Non_smoker	0.952774		48	50	3	4	11		3.15333	3.46333	1,07		6.49167	5.89333
15	HC	F	68	Non_smoker	2.82004	3.78205	54	50	1	1	2		2.63	2.67333	0,81		7.98333	8.0125
16	HC	F	28	Smoker	1.31014	1.55641	52	50			10		2.95333	2.78		1,21	4.66583	6.015
17	HC	M	41	Non_smoker	3.18713	3.51069	48	53	2	3	3		3.83667	3.09333	0,7	0,32	5.48917	5.67917
18	HC	F	62	Non_smoker	0.704096	1.29108	42	45	0	1	1		3.34333	3.28333	2,98	1,85	7.01333	7.73917
19	HC	F	34	Non_smoker		2.02102	32	36	4	4	1		3.46667	3.25	1,78	0,9	6.1175	5.62583
20	HC	F	53	Non_smoker	0.534844	4.17287	49		0	0	0		3.16333	3.64667	1,05	0,43	7.0825	8.20333
21	HC	F	44	Smoker			50	44	1	1	0		5.22667	3.22667	1,08		5.11833	5.185
22	HC	F	35	Non_smoker		2.47774	34	27	0	0	1		4.42	3.21667		2,27	8.2925	7.61833
23	HC	F	62	Non_smoker		1.76255	43	49	0	0	1		4.95667	3.00667	0,8		7.98833	7.42
24	HC	F	59	Non_smoker	5.51713	2.06274	40	40	6		2		4.56667	2.82333	2,82		7.24417	6.415
25	HC	F	34	Non_smoker	4.50314	3.00017	48	43	1	1	2		3	2.40333			5.98333	5.3825
26	HC	M	31	Non_smoker	2.59052		38	38	3	2	5		3.02667	2.97333			7.58333	7.725
27	HC	F	56	Non_smoker	4.68662	3.46144	55	60	0	0	2		3.24667	2.81667		1,16	5.33917	5.25417
28	HC	F	39	Non_smoker	7.24833	3.33149	43	39	2	1	1		3.1	3.43			5.9025	7.79667
29	HC	F	55	Non_smoker	2.17444	2.20627	45		2	0	3		3.19333	3.28667			7.01167	9.44833
30	HC	M	24	Non_smoker	2.22536	2.49972			0	0			2.73333	2.98			6.12667	6.03667
31	HC	F	30	Non_smoker	4.02278	0.745343	48	48	1	1	3		3.02333	3.03		1,18	7.0375	7.3075
32	HC	F	27	Non_smoker	3.60523	2.99935	41	38	1	1	3		2.56	2.7			6.135	7.03833
33	HC	F	25	Non_smoker	3.90507	0.470497	38	35	0	1	3		2.57	2.98333			4.44167	4.53333
34	HC	M	22	Non_smoker	3.9857	4.17129	54	53	3	2	4	5	2.91667	2.65333			6.28583	5.15833
35	HC	F	25	Non_smoker	1.50594	3.09003	60	49	0	0	1		3.81333	2.80667		0,38	5.76083	5.36167
36	HC	F	28	Non_smoker	1.31047	2.35229	38	38	1	1	6	6	2.92	2.82667		0,45	6.24833	5.825
37	HC	F	29	Non_smoker	2.44389	1.04258	42	35	2	0	4	2	2.86	2.32	2,57	1,37	5.3825	6.095
38	HC	F	29	Non_smoker	2.4486	1.71537	48	48	1	2	7	7	3.12667	2.61			7.28583	8.09667
39	HC	M	29	Non_smoker	2.46125	0.912217	55	55	2	6	11	9	3.34	2.86667			7.4175	7.68333
40	HC	M	29	Non_smoker	0.449521	3.10239	53	58	1	2	7	7	2.75333	2.61333		1,05	6.10833	7.22667
41	HC	M	29	Non_smoker	0.448861	3.25772	41	48	6	2	11	11	2.83	2.29333			8.34667	8.71417
42	HC	M	29	Non_smoker	2.15908	1.4841	54	46	3	1	6	4	2.91667	2.55667			6.63833	6.76667
43	HC	M	29	Non_smoker	3.03818		41	41	5	2	4	4
44	HC	F	29	Non_smoker		0.71499	50	45	5	3	5	3
45	HC	M	29	Non_smoker		2.6116	54	67	2	1	6	6				1,09
46	HC	F	29	Non_smoker	0.171869	3.58505	41	38	3	4	3	3			0,96
47	HC	F	29	Non_smoker	4.68619	4.81389	53	58	1	1	2	2
48	HC	F	29	Non_smoker	2.47357		64	59	3	2	5	3
49	HC	M	29	Non_smoker	0.705105	2.92923	49	50	1	0	2	2
50	HC	M	29	Non_smoker	0.607999	4.24787	39	40	1	1	2	2
51	HC	F	29	Non_smoker	0.22883	3.73498	45	38	1	1	3	4
52	HC	M	29	Non_smoker	0.314735	3.60666	54	46	1	1	3	3
53	HC	F	29	Non_smoker	1.64133	2.56864	26	26	0	0	0	0
54	HC	F	29	Non_smoker			42	51	1	0	1	1				2,31
55	HC	F	29	Non_smoker		2.6593	51	44	3	2	6	5			0,87
56	HC	F	28	Non_smoker			45	35	1	1	3	3
57	HC	F	28	Non_smoker		1.0589	28	28	0	6	2	3
58	HC	F	30	Non_smoker	3.33532		46	42	1	1	3	1				0,668
59	HC	M	30	Non_smoker			52		0		3
60	HC	M	31	Non_smoker	2.77469		45	41	2	2	2	2
61	HC	F	25	Non_smoker	3.40454	1.37276	45	40	0	1	4	4
62	HC	F	33	Non_smoker			48	40	1	0	1	1
63	HC	F	25	Non_smoker					0		0
64	HC	M	38	Non_smoker			65	63	0	0	0	2
65	HC	F	35	Non_smoker	5.98711		32	27	0	0	1	1
66	HC	F	30	Non_smoker		2.75685	39		2	0	3	0
67	HC	F	30	Non_smoker			26	33	1	1	2	1
68	HC	F	30	Non_smoker		1.9098	33	36	0	0	0	0
69	HC	M	30	Non_smoker		2.62578	39	33	2	1	5	4
70	HC	F	30	Non_smoker			37	35	0	1	1	1
71	HC	F	24	Non_smoker			42	38	2	2	4	4
72	HC	F	49	Non_smoker			38	38	1	1	2	2
73	HC	F	53	Non_smoker	1.97832		26	26	4	0	1	1
74	HC	F	33	Non_smoker		0.906814	46	39	3	2	3	4
75	HC	F	55	Non_smoker			51	48	7	6		11
76	HC	F	32	Smoker		2.51435	60	62	3	2	5	4
77	HC	F	51	Non_smoker			53	50	2	1	2	2
78	HC	F	60	Non_smoker	2.08885		43	48	2		3
79	HC	F	59	Non_smoker	1.98997	4.29696	58	52	1	1	2	2
80	HC	M	52	Non_smoker	6.02545		46	45	7	2	2	3
81	HC	M	50	Non_smoker			52	49	1	1	2	1
82	HC	M	69	Non_smoker		2.41625			7	4	8	5
83	HC	M	53			1.51763	44	41	1	0	2	1
84	HC	M	54	Non_smoker			45	43	1	1	2	2
85	HC	M	66	Non_smoker							1
86	HC	M	50	Non_smoker					1		0
87	AUD	M	54	Smoker	8.17771	3.68486	62	48	20	2	27		3.47667	3.42667			4.71417	6.88333
88	AUD	M	59	Smoker		2.88475	64		20	13	29		3.47667	3.03333			7.40417	4.69083
89	AUD	F	57	Non_smoker	1.61456		65	42	18	7	18		3.39	3.20667	0,48	0,92	3.66167	5.9775
90	AUD	F	65	Smoker			62		15		23						3.75167
91	AUD	F	34	Smoker	5.09348	1.76484	66	53	22	11	24		2.35	1.90333	1,15	0,65	3.48417	2.78917
92	AUD	M	42	Smoker			72		17		24						5.5275
93	AUD	F	70						21								3.92
94	AUD	M	50	Smoker	7.82786	0.0519522	53	39	24	8	31		3.34333	2.77333			4.58333	5.755
95	AUD	M	59	Smoker	0.0318488		69		18		35		2.81667				8.01
96	AUD	F	67	Smoker	0.0353539		80	52	19	9	37		3.50667	2.13333			4.2575
97	AUD	F	50	Non_smoker	0.0358056		44	36	22	12	22		5.12	2.46333	0,55	0,35	7.19667	7.2675
98	AUD	M	36	Smoker	0.0133793	0.00262656	80	73	25	13	28		3.19667	2.59667			5.18167	5.455
99	AUD	M	64	Non_smoker	0.0386126	0.0264203	75	59	19	12	15		3.32333	2.68333	0,27	0,95	5.8275	6.2825
100	AUD	F	62	Smoker	0.00230089	0.000883626	65	56	16	9	21		2.84	2.81667	2,44	2.34	6.90917	6.89
101	AUD	M	37	Smoker	0.0017962	0.0595303		46	0	7	0		2.14333	2.21333			4.11333	5.46917
102	AUD	M	40	Smoker	0.00541835	0.040181	75	63	19	1	29	4	2.45333	2.44333			6.385	5.625
103	AUD	M	61	Non_smoker	0.0555096	0.0425253	80	75	24	16	28	22	3.07667	2.12	0,29	0,28	3.39917	3.32917
104	AUD	M	40	Smoker	0.946678		75	69	15	14	5	2					5.66333
105	AUD	F	57	Smoker	3.11734		80	51	36	16	29	33
106	AUD	M	55	Non_smoker	0.177036	1.88061	64	58	21	18	35	23
107	AUD	M	43	Smoker	0.66025	0.395679	65	37	19	6	29	16			0,67	0,99
108	AUD	F	33	Smoker	0.028174	4.72784	77	65	40	17	25		2.03				5.17583	4.93667
109	AUD	F	40	Smoker	0.0396293	0.026349	76	65	21	19	22		2.37667	2.53	0,44		4.82	4.39417
110	AUD	M	57	Non_smoker	0.0383657	3.9493	63	55	12	10	14		2.46667				5.63667	5.61167
111	AUD	M	46	Non_smoker	0.0254757	4.76979	67	72	17	15	22		2.14333	2.14333	2,41	0,386	6.0075	6.58
112	AUD	F	60	Smoker	0.0512301	8.62273	80	61	12	14	32		2.57667	1.93			4.4375	4.9875
113	AUD	M	54	Smoker	2.81988		71		25	23			3.12333	3.59333	0,525		5.98833	5.39833
114	AUD	F	71							8			3.13	2.69	0,24		3.78	3.64083
115	AUD	F	31	Non_smoker	4.67946		58		4	1	19					1,112	2.76583	3.3325
116	AUD	F	58	Non_smoker	1.17413		80	80	38	22	32		2.38333	2.92667	1,23	0,409	5.37417	6.68833
117	AUD	M	42	Smoker	3.87773	2.47461	57	48	15	13	28		1.94	2.13333		1,28	4.76167	5.4525
118	AUD	M	49	Non_smoker	5.74801		62	53	21	16			2.63667	1.99			4.08	4.62417
119	AUD	M	67	Smoker			54	72	12	12	36		1.95333	2.45333	0.507		3.64667	4.265
120	AUD	F	39	Smoker	6.43342	3.4711		48	25	6	34		2.23	2.66333	1,26	0.65	4.56333	4.24083
121	AUD	M	37	Non_smoker	3.38334		59		12		23		1.76333				3.71
122	AUD	M	69	Non_smoker	0.615178	3.73719	68	54	25	12	32	19	2.94	2.84667			5.75667	6.31833
123	AUD	F	54	Non_smoker	0.484321	3.10466	68	58	23	18	26	23	3.24	2.66	1,09	1,68	4.72417	6.06167
124	AUD	M	51	Smoker	1.39978		76		19		36		1.99333				5.64667
125	AUD	M	53	Smoker	3.82005	2.49841	58	49	7		15	29	3.08	2.60667			6.305	4.485
126	AUD	F	21	Smoker	1.22629	1.45384	63	62	34	18	36	23	2.36333	4.75	0,54		4.42833	3.765
127	AUD	F	59	Smoker	1.7511		68	58	27	16	33		2.53667	2.45333			3.95	4.395
128	AUD	M	44		2.74321				0								4.645
129	AUD	F	48	Smoker	1.15508	2.28439	70	42	19	6	36	24	2.51	2.37			4.3875	4.79333
130	AUD	M	62		1.36491				0				4.67				4.43417
131	AUD	M	53	Smoker			54	44	18	14	24	15	2.35333	2.94			3.51333	4.67
132	AUD	F	46	Smoker			80		36		36		4.97333				4.27417
133	AUD	F	38	Smoker	4.12933	0.358141	67	53	22	4	34	26	4.15333	2.37	2,16	0,575	3.07417	3.93417
134	AUD	M	43	Smoker		1.51082	75	69	35	34	36	36
135	AUD	M	46	Smoker	2.30958	0.415046	62	50	17	17	23	32			1,73	1,48
136	AUD	M	39	Smoker	2.58017	5.50377	54	39	21	13	17	18
137	AUD	M	48	Smoker		2.33406	53	50	21	16	15	22
138	AUD	M	69	Smoker	0.664868		46	40	20	11	25	23			0,88	0,95
139	AUD	M	61	Smoker	3.22805	2.29249	57	59	24	25	22
140	AUD	M	47	Non_smoker			64	54	26	21	27	26			0,72	0,97
141	AUD	F	41	Smoker			65	49	30	19	32	28			0,11	1,22
142	AUD	M	55	Smoker			54	56	15	9	26	17
143	AUD	M	56	Smoker			67	60	27	19	37	23
144	AUD	M	24	Smoker	3.62579	2.20461	80	58	25.5	18	37	37
145	AUD	F	37	Smoker		3.29195	68	58	33	16	31.5	29
146	AUD	M	43	Smoker	2.32382		57		27		38
147	AUD	M	48	Smoker			55	55	14	10	11	18
148	AUD	F	37	Smoker		4.80568	64	52	28	13		8				0,154
149	AUD	F	53	Smoker			51				21
150	AUD	M	56	Smoker			58	48	6	13	7	8
151	AUD	M	43	Smoker			80	72	11	8	14	5
152	AUD	F	56	Smoker					23	20	24	25
153	AUD	M	59	Non_smoker	3.51475		48	43	13	11	20	19
154	AUD	M	53	Smoker		1.96809	68	71	18	20.5	36.5	30
155	AUD	M	47	Smoker			80	80	25.5	21	32	33
156	AUD	M	70	Smoker			60		26	13	32	26
157	AUD	M	50	Smoker			76	54	26	14	32	32
158	AUD	M	37	Smoker			73	67	27	20	38	34
159	AUD	M	62	Smoker			67	35	28	0	23	27
160	AUD	M	28	Non_smoker			62		22		25

## Sheet: S2
Table S2: Means and standard deviation of questionnaire scores in patients. P-values were calculated using the Wilcoxon Mann-Whitney rank sum test and corrected for multiple testing using the Benjamini-Hochberg procedure.
	Patients (T1)	Patients (T2)	p-values
AUDIT	27.1 (± 7.5)	22.6 (± 9.0)	p = 0.04
OCDS	21.5 (± 7.3)	13.4 (± 6.3)	p < 0.001
GSI	65.9 (± 9.5)	55.63 (± 11.2)	p < 0.001

## Sheet: S3
Table S3: Correlation of analyzed CpG sites in whole blood at T1. Spearman correlation calculation was used with ***(p < 0.001).
T1	CpG-site 2	CpG-site 3
CpG-site 1	p < 0.001	p < 0.001
CpG-site 2	-	p < 0.001

## Sheet: S4
Table S4: Correlation of analyzed CpG sites in whole blood at T2. Spearman correlation calculation was used with ***(p < 0.001).
T2	CpG-site 2	CpG-site 3
CpG-site 1	p < 0.001	p < 0.001
CpG-site 2	-	p < 0.001

## Sheet: S5
Table S5: Correlation of analyzed CpG sites in saliva at T1. Spearman correlation calculation was used with ***(p < 0.001).
T1	CpG-site 2	CpG-site 3
CpG-site 1	p < 0.001	p < 0.001
CpG-site 2	-	p < 0.001

## Sheet: S6
Table S6: Correlation of analyzed CpG sites in saliva at T2. Spearman correlation calculation was used with ***(p < 0.001).
T2	CpG-site 2	CpG-site 3
CpG-site 1	p < 0.001	p < 0.001
CpG-site 2	-	p < 0.001

## Sheet: S7
Table S7: Correlation of epigenetic markers with AUDIT scores calculated with Spearman correlation. r < 0.3 signals weak, r < 0.5 moderate and r > 0.7 strong correlation. P-vlaues with * (p < 0.05), ** (p < 0.01) and *** (p < 0.001).
	AUDIT T1	AUDIT T2
DNAm blood T1	-0.45 (p < 0.001)
DNAm blood T2		-0.52 ( p = 0.03)
DNAm saliva T1	-0.48 (p < 0.001)
DNAm saliva T2		0.08 ( p = 0.76)
H3K4me3 FC T1	-0.27 (p = 0.01)
H3K4me3 FC T2		-0.19 (p = 0.21)

## Sheet: S8
Table S8: Distribition of different parameters in controls and patients. Shapiro-Wilk-test. p < 0.05 indicates that data is not normally distributed. Non-normally distributed data was analyzed using the Wilcoxon-rank sum test, while normally distributed data was tested with a student t-test.
	Controls		Patients
	T1	T2	T1	T2
DnaM blood	p = 0.61	p = 0.45	p = 0.13	p = 0.84
DnaM saliva	p = 0.08	p < 0.001	p < 0.001	p = 0.003
H3K4me3 Fold change	p = 0.09	p = 0.49	p < 0.001	p = 0.005
Gene expression	p < 0.001	p = 0.29	p = 0.007	p = 0.24
AUDIT	p < 0.001	p < 0.001	p = 0.002	p = 0.08
OCDS	p < 0.001	p < 0.001	p = 0.10	p = 0.38
GSI	p = 0.33	p = 0.25	p = 0.03	p = 0.37
Age	p < 0.001		p = 0.44
Sex	p < 0.001		p < 0.001

## Sheet: S9
Table S9: Benjamini-Hochberg adjusted p-values.
	Timepoint	Initial p-value	Corrected p-value
Blood DNA methylation	T1	< 0.001	< 0.001
	T2	< 0.001	< 0.001
Saliva DNA methylation	T1	< 0.001	< 0.001
	T2	< 0.001	< 0.001
H3K4me3	T1	0.01	0.015
	T2	0.29	0.285
Gene expression	T1	0.183	0.209
	T2	0.1576	0.209
